# Supplementary material for: Evolution Analysis of Simple Sequence Repeats in Plant Genome
Source: PLoS One. 2015 Dec 2;10(12):e0144108. doi: 10.1371/journal.pone.0144108 (PMC4668000; doi:10.1371/journal.pone.0144108)
Supplement: S1 Table — (XLS) [file pone.0144108.s003.xls]

## Sheet: Sheet1
name	download link
Arabidopsis thaliana(Col-0)	ftp://ftp.ncbi.nlm.nih.gov/genomes/Arabidopsis_thaliana/
Arabidopsis thaliana(Ler-0)	http://mus.well.ox.ac.uk/19genomes/fasta/MASKED/
Arabidopsis thaliana(Ws-0)	http://mus.well.ox.ac.uk/19genomes/fasta/MASKED/
Brachypodium distachyon	ftp://ftp.ncbi.nlm.nih.gov/genomes/Brachypodium_distachyon/
Chlamydomonas reinhardtii	ftp://ftp.ensemblgenomes.org/pub/plants/release-21/fasta/chlamydomonas_reinhardtii/dna/
Volvox carteri	http://www.plantgdb.org/XGDB/phplib/download.php?GDB=Vc
Glycine max	ftp://ftp.ncbi.nlm.nih.gov/genomes/Glycine_max/
Oryza sativa Japonica Group	http://www.ncbi.nlm.nih.gov/genome/genomes/10	http://www.ncbi.nlm.nih.gov/nuccore/NC_008395?report=gbwithparts
Physcomitrella patens	ftp://ftp.ensemblgenomes.org/pub/plants/release-21/fasta/physcomitrella_patens/dna/
Populus trichocarpa	ftp://ftp.ncbi.nlm.nih.gov/genomes/Populus_trichocarpa/
Selaginella moellendorffii	ftp://ftp.ensemblgenomes.org/pub/plants/release-21/fasta/selaginella_moellendorffii/dna/
Solanum lycopersicum	ftp://ftp.ncbi.nlm.nih.gov/genomes/Solanum_lycopersicum/
Sorghum bicolor	ftp://ftp.ensemblgenomes.org/pub/plants/release-21/fasta/sorghum_bicolor/dna/
Vitis vinifera	ftp://ftp.ncbi.nlm.nih.gov/genomes/Vitis_vinifera/
Zea mays	ftp://ftp.ensemblgenomes.org/pub/plants/release-21/fasta/zea_mays/dna/
Drosophila_melanogaster	ftp://ftp.ncbi.nlm.nih.gov/genomes/Drosophila_melanogaster/RELEASE_5/
